# Supplementary material for: Core gut microbes Cloacibacterium and Aeromonas associated with different gastropod species could be persistently transmitted across multiple generations
Source: Microbiome. 2023 Nov 29;11:267. doi: 10.1186/s40168-023-01700-0 (PMC10685545; doi:10.1186/s40168-023-01700-0)
Supplement: Supplementary file 2 — Additional file 1: Table S1. Information of sequenced samples from wild and cultured gastropods. Table S2. Details of samples collected from wild gastropods and and the translocated snails in this study. Table S3. Gut microbial community dissimilarities of Wild and WildT B. straminea cultured by analysis of similarity (ANOSIM). R-value is greater than 0, showing significant differences between groups. The credibility of statistical analysis is represented by the P-value. Table S4. Details of samples collected from wild gastropods, their offspring and cultured gastropods in this study. Table S5. Gut microbial community dissimilarities of wild B. straminea and their offspring over generations demonstrated by analysis of similarity (ANOSIM). R-value is greater than 0, showing differences between groups. The credibility of statistical analysis is represented by the P-value. Table S6. Details of samples collected from offspring of wild gastropods and cultured gastropods in this study. Table S7. Summary of nodes and edges (positive and negative) for each group or taxon. Table S8. Details of gastropod samples collected through important life stages in this study. Table S9. Gut microbial community dissimilarities of gastropod B. straminea through important life stages demonstrated by ANOSIM. R-value is greater than 0, showing significant differences between groups. The credibility of statistical analysis is represented by the P-value. [file 40168_2023_1700_MOESM1_ESM.xls]

## Sheet: Sheet1
Additional file 1
Table S1. Information of sequenced samples from wild and cultured gastropods.
Item	Referenced ID (NCBI) (n =74)	Wild or cultured	Species	Notes
Wild vs. Cultured	SAMN26806952	Cultured	Planorbarius corneus
	SAMN26806953	Cultured	Planorbarius corneus
	SAMN26806954	Cultured	Planorbarius corneus
	SAMN26806955	Cultured	Planorbarius corneus
	SAMN26806956	Cultured	Planorbarius corneus
	SAMN26806957	Cultured	Planorbarius corneus
	SAMN26806958	Cultured	Biomphalaria glabrata
	SAMN26806959	Cultured	Biomphalaria glabrata
	SAMN26806960	Cultured	Biomphalaria glabrata
	SAMN26806961	Cultured	Biomphalaria glabrata
	SAMN26806962	Cultured	Biomphalaria glabrata
	SAMN26806963	Cultured	Biomphalaria glabrata
	SAMN26806964	Cultured	Biomphalaria glabrata
	SAMN26806965	Cultured	Bellamya aeruginosa
	SAMN26806966	Cultured	Bellamya aeruginosa
	SAMN26806967	Cultured	Bellamya aeruginosa
	SAMN26806968	Cultured	Bellamya aeruginosa
	SAMN26806969	Cultured	Bellamya aeruginosa
	SAMN26806970	Cultured	Bellamya aeruginosa
	SAMN26806971	Cultured	Bellamya aeruginosa
	SAMN26806972	Cultured	Bellamya aeruginosa
	SAMN26806973	Cultured	Biomphalaria pfeifferi
	SAMN26806974	Cultured	Biomphalaria pfeifferi
	SAMN26806975	Cultured	Biomphalaria pfeifferi
	SAMN26806976	Cultured	Biomphalaria pfeifferi
	SAMN26806977	Cultured	Biomphalaria pfeifferi
	SAMN26806978	Cultured	Biomphalaria pfeifferi
	SAMN26806979	Cultured	Biomphalaria pfeifferi
	SAMN26806980	Cultured	Biomphalaria pfeifferi
	SAMN26806981	Cultured	Biomphalaria straminea
	SAMN26806982	Cultured	Biomphalaria straminea
	SAMN26806983	Cultured	Biomphalaria straminea
	SAMN26806984	Cultured	Biomphalaria straminea
	SAMN26806985	Cultured	Biomphalaria straminea
	SAMN26806986	Cultured	Biomphalaria straminea
	SAMN26806987	Cultured	Physa acuta
	SAMN26806988	Cultured	Physa acuta
	SAMN26806989	Cultured	Physa acuta
	SAMN26806990	Cultured	Physa acuta
	SAMN26806892	Wild	Biomphalaria straminea
	SAMN26806893	Wild	Biomphalaria straminea
	SAMN26806894	Wild	Biomphalaria straminea
	SAMN26806895	Wild	Biomphalaria straminea
	SAMN26806896	Wild	Biomphalaria straminea
	SAMN26806897	Wild	Biomphalaria straminea
	SAMN26806898	Wild	Biomphalaria straminea
	SAMN26806908	Wild	Physa acuta
	SAMN26806909	Wild	Physa acuta
	SAMN26806910	Wild	Physa acuta
	SAMN26806911	Wild	Physa acuta
	SAMN26806912	Wild	Physa acuta
	SAMN26806913	Wild	Physa acuta
	SAMN26806914	Wild	Bellamya aeruginosa
	SAMN26806915	Wild	Bellamya aeruginosa
	SAMN26806916	Wild	Bellamya aeruginosa
	SAMN26806917	Wild	Bellamya aeruginosa
	SAMN26806918	Wild	Bellamya aeruginosa
	SAMN26806919	Wild	Bellamya aeruginosa
	SAMN26806920	Wild	Pomacea canaliculata
	SAMN26806921	Wild	Pomacea canaliculata
	SAMN26806922	Wild	Pomacea canaliculata
	SAMN26806923	Wild	Planorbarius corneus
	SAMN26806924	Wild	Planorbarius corneus
	SAMN26806925	Wild	Planorbarius corneus
	SAMN26806926	Wild	Planorbarius corneus
	SAMN26806927	Wild	Planorbarius corneus
	SAMN26806928	Wild	Planorbarius corneus
	SAMN26806929	Wild	Biomphalaria straminea
	SAMN26806930	Wild	Biomphalaria straminea
	SAMN26806931	Wild	Biomphalaria straminea
	SAMN26806932	Wild	Biomphalaria straminea
	SAMN26806933	Wild	Biomphalaria straminea
	SAMN26806934	Wild	Biomphalaria straminea
	SAMN26806935	Wild	Biomphalaria straminea
Table S2. Details of samples collected from wild gastropods and and the translocated snails in this study.
Item	Referenced ID (NCBI) (n =32)	Sample type 1	Sample type 2	Notes
Horizontal investigation of the gut microbiota in gastropods.	SAMN26806892	Wild	wild1	Sampling site: HKR
	SAMN26806893	Wild	wild1	Sampling site: HKR
	SAMN26806894	Wild	wild1	Sampling site: HKR
	SAMN26806895	Wild	wild1	Sampling site: HKR
	SAMN26806896	Wild	wild1	Sampling site: HKR
	SAMN26806897	Wild	wild1	Sampling site: HKR
	SAMN26806898	Wild	wild1	Sampling site: HKR
	SAMN26806899	Wild	wild2	Sampling site: SZH
	SAMN26806900	Wild	wild2	Sampling site: SZH
	SAMN26806901	Wild	wild2	Sampling site: SZH
	SAMN26806902	Wild	wild2	Sampling site: SZH
	SAMN26806903	Wild	wild2	Sampling site: SZH
	SAMN26806904	Wild	wild2	Sampling site: SZH
	SAMN26806905	Wild	wild2	Sampling site: SZH
	SAMN26806906	Wild	wild2	Sampling site: SZH
	SAMN26806907	Wild	wild2	Sampling site: SZH
	SAMN26806936	WildT	WildT1	Translocated snails from different sampling sites
	SAMN26806937	WildT	WildT1	Translocated snails from different sampling sites
	SAMN26806938	WildT	WildT1	Translocated snails from different sampling sites
	SAMN26806939	WildT	WildT1	Translocated snails from different sampling sites
	SAMN26806940	WildT	WildT1	Translocated snails from different sampling sites
	SAMN26806941	WildT	WildT1	Translocated snails from different sampling sites
	SAMN26806942	WildT	WildT2	Translocated snails from different sampling sites
	SAMN26806943	WildT	WildT2	Translocated snails from different sampling sites
	SAMN26806944	WildT	WildT2	Translocated snails from different sampling sites
	SAMN26806945	WildT	WildT2	Translocated snails from different sampling sites
	SAMN26806946	WildT	WildT2	Translocated snails from different sampling sites
	SAMN26806947	WildT	WildT2	Translocated snails from different sampling sites
	SAMN26806948	WildT	WildT2	Translocated snails from different sampling sites
	SAMN26806949	WildT	WildT2	Translocated snails from different sampling sites
	SAMN26806950	WildT	WildT2	Translocated snails from different sampling sites
	SAMN26806951	WildT	WildT2	Translocated snails from different sampling sites
Table S3. Gut microbial community dissimilarities of Wild and WildT B. straminea cultured by analysis of similarity (ANOSIM). R-value is greater than 0, showing significant differences between groups. The credibility of statistical analysis is represented by the P-value.
Group 1	Group 2	R-value	P-value
Wild	WildT	0.4864	0.001
Wild1	WildT1	0.9987	0.003
Wild2	WildT2	0.3281	0.002
WildT	BSlab	0.6979	0.001
Table S4. Details of samples collected from wild gastropods, their offspring and cultured gastropods in this study.
Item	Referenced ID (NCBI) (n =92)	Sample type 1	Sample type 2	Species	Notes
Vertical investigation of the gut microbiota in gastropods.	SAMN26806892	Maternal	Wild	Biomphalaria straminea	Maternal from sampling site HKR
	SAMN26806893	Maternal	Wild	Biomphalaria straminea	Maternal from sampling site HKR
	SAMN26806894	Maternal	Wild	Biomphalaria straminea	Maternal from sampling site HKR
	SAMN26806895	Maternal	Wild	Biomphalaria straminea	Maternal from sampling site HKR
	SAMN26806896	Maternal	Wild	Biomphalaria straminea	Maternal from sampling site HKR
	SAMN26806897	Maternal	Wild	Biomphalaria straminea	Maternal from sampling site HKR
	SAMN26806898	Maternal	Wild	Biomphalaria straminea	Maternal from sampling site HKR
	SAMN26806899	Maternal	Wild	Biomphalaria straminea	Maternal from sampling site SZH
	SAMN26806900	Maternal	Wild	Biomphalaria straminea	Maternal from sampling site SZH
	SAMN26806901	Maternal	Wild	Biomphalaria straminea	Maternal from sampling site SZH
	SAMN26806902	Maternal	Wild	Biomphalaria straminea	Maternal from sampling site SZH
	SAMN26806903	Maternal	Wild	Biomphalaria straminea	Maternal from sampling site SZH
	SAMN26806904	Maternal	Wild	Biomphalaria straminea	Maternal from sampling site SZH
	SAMN26806905	Maternal	Wild	Biomphalaria straminea	Maternal from sampling site SZH
	SAMN26806906	Maternal	Wild	Biomphalaria straminea	Maternal from sampling site SZH
	SAMN26806907	Maternal	Wild	Biomphalaria straminea	Maternal from sampling site SZH
	SAMN26807049	Offspring	Cultured	Biomphalaria straminea	Sample title with "B" means the sample obtained from the offspring of SZH snails. Sample title with "R" means the sample obtained from the offspring of HKR snails.
	SAMN26807050	Offspring	Cultured	Biomphalaria straminea
	SAMN26807051	Offspring	Cultured	Biomphalaria straminea
	SAMN26807052	Offspring	Cultured	Biomphalaria straminea
	SAMN26807053	Offspring	Cultured	Biomphalaria straminea
	SAMN26807054	Offspring	Cultured	Biomphalaria straminea
	SAMN26807055	Offspring	Cultured	Biomphalaria straminea
	SAMN26807056	Offspring	Cultured	Biomphalaria straminea
	SAMN26807057	Offspring	Cultured	Biomphalaria straminea
	SAMN26807058	Offspring	Cultured	Biomphalaria straminea
	SAMN26807059	Offspring	Cultured	Biomphalaria straminea
	SAMN26807060	Offspring	Cultured	Biomphalaria straminea
	SAMN26807069	Offspring	Cultured	Biomphalaria straminea
	SAMN26807070	Offspring	Cultured	Biomphalaria straminea
	SAMN26807071	Offspring	Cultured	Biomphalaria straminea
	SAMN26807072	Offspring	Cultured	Biomphalaria straminea
	SAMN26807073	Offspring	Cultured	Biomphalaria straminea
	SAMN26807074	Offspring	Cultured	Biomphalaria straminea
	SAMN26807075	Offspring	Cultured	Biomphalaria straminea
	SAMN26807076	Offspring	Cultured	Biomphalaria straminea
	SAMN26807077	Offspring	Cultured	Biomphalaria straminea
	SAMN26807078	Offspring	Cultured	Biomphalaria straminea
	SAMN26807079	Offspring	Cultured	Biomphalaria straminea
	SAMN26807080	Offspring	Cultured	Biomphalaria straminea
	SAMN26807081	Offspring	Cultured	Biomphalaria straminea
	SAMN26807082	Offspring	Cultured	Biomphalaria straminea
	SAMN26807083	Offspring	Cultured	Biomphalaria straminea
	SAMN26807084	Offspring	Cultured	Biomphalaria straminea
	SAMN26807085	Offspring	Cultured	Biomphalaria straminea
	SAMN26807086	Offspring	Cultured	Biomphalaria straminea
	SAMN26807087	Offspring	Cultured	Biomphalaria straminea
	SAMN26807088	Offspring	Cultured	Biomphalaria straminea
	SAMN26807089	Offspring	Cultured	Biomphalaria straminea
	SAMN26807090	Offspring	Cultured	Biomphalaria straminea
	SAMN26807091	Offspring	Cultured	Biomphalaria straminea
	SAMN26807092	Offspring	Cultured	Biomphalaria straminea
	SAMN26807093	Offspring	Cultured	Biomphalaria straminea
	SAMN26807094	Offspring	Cultured	Biomphalaria straminea
	SAMN26807095	Offspring	Cultured	Biomphalaria straminea
	SAMN26807096	Offspring	Cultured	Biomphalaria straminea
	SAMN26807097	Offspring	Cultured	Biomphalaria straminea
	SAMN26807098	Offspring	Cultured	Biomphalaria straminea
	SAMN26807099	Offspring	Cultured	Biomphalaria straminea
	SAMN26807100	Offspring	Cultured	Biomphalaria straminea
	SAMN26807101	Offspring	Cultured	Biomphalaria straminea
	SAMN26807102	Offspring	Cultured	Biomphalaria straminea
	SAMN26807103	Offspring	Cultured	Biomphalaria straminea
	SAMN26807104	Offspring	Cultured	Biomphalaria straminea
	SAMN26807105	Offspring	Cultured	Biomphalaria straminea
	SAMN26807106	Offspring	Cultured	Biomphalaria straminea
	SAMN26807107	Offspring	Cultured	Biomphalaria straminea
	SAMN26807108	Offspring	Cultured	Biomphalaria straminea
	SAMN26807109	Native Biomphalaria straminea	Cultured	Biomphalaria straminea
	SAMN26807110	Native Biomphalaria straminea	Cultured	Biomphalaria straminea
	SAMN26807111	Native Biomphalaria straminea	Cultured	Biomphalaria straminea
	SAMN26807112	Native Biomphalaria straminea	Cultured	Biomphalaria straminea
	SAMN26807113	Native Biomphalaria straminea	Cultured	Biomphalaria straminea
	SAMN26807114	Native Biomphalaria straminea	Cultured	Biomphalaria straminea
	SAMN26807115	Native Biomphalaria straminea	Cultured	Biomphalaria straminea
	SAMN26807116	Native Biomphalaria straminea	Cultured	Biomphalaria straminea
	SAMN26807117	Native Biomphalaria straminea	Cultured	Biomphalaria straminea
	SAMN26807118	Native Biomphalaria straminea	Cultured	Biomphalaria straminea
	SAMN26807119	Native Biomphalaria straminea	Cultured	Biomphalaria straminea
	SAMN26807120	Native Biomphalaria straminea	Cultured	Biomphalaria straminea
	SAMN26806952	Offspring (F1 generation)	Cultured	Planorbarius corneus
	SAMN26806953	Offspring (F1 generation)	Cultured	Planorbarius corneus
	SAMN26806954	Offspring (F1 generation)	Cultured	Planorbarius corneus
	SAMN26806955	Offspring (F1 generation)	Cultured	Planorbarius corneus
	SAMN26806956	Offspring (F1 generation)	Cultured	Planorbarius corneus
	SAMN26806957	Offspring (F1 generation)	Cultured	Planorbarius corneus
	SAMN26806923	Maternal	Wild	Planorbarius corneus
	SAMN26806924	Maternal	Wild	Planorbarius corneus
	SAMN26806925	Maternal	Wild	Planorbarius corneus
	SAMN26806926	Maternal	Wild	Planorbarius corneus
	SAMN26806927	Maternal	Wild	Planorbarius corneus
	SAMN26806928	Maternal	Wild	Planorbarius corneus
Table S5. Gut microbial community dissimilarities of wild B. straminea and their offspring over generations demonstrated by analysis of similarity (ANOSIM). R-value is greater than 0, showing differences between groups. The credibility of statistical analysis is represented by the P-value.
Group 1	Group 2	R-value	P-value
Wild	F1	0.4321	0.001
F1	F2	0.2748	0.001
F2	F3	0.8201	0.001
F3	F4	0.3031	0.002
F4	BSlab	0.0212	0.235
Wild	BSlab	0.4613	0.001
F1	BSlab	0.6965	0.001
F2	BSlab	0.7296	0.001
F3	BSlab	0.4323	0.001
F3+F4	BSlab	-0.0656	0.81
WildT	BSlab	0.6979	0.001
Table S6. Details of samples collected from offspring of wild gastropods and cultured gastropods in this study.
Item	Referenced ID (NCBI) (n =87)	Sample type 1	Notes
Inadapt vs. adaptable gastropods	SAMN26807121	Inadapt	The offspring snails from maternal were sick with dilatory but still alive. But these snails would dead In the next few days.
	SAMN26807122	Inadapt
	SAMN26807123	Inadapt
	SAMN26807124	Inadapt
	SAMN26807125	Inadapt
	SAMN26807126	Inadapt
	SAMN26807127	Inadapt
	SAMN26807128	Inadapt
	SAMN26807129	Inadapt
	SAMN26807130	Inadapt
	SAMN26807131	Inadapt
	SAMN26807132	Inadapt
	SAMN26807133	Inadapt
	SAMN26807134	Inadapt
	SAMN26807135	Inadapt
	SAMN26807049	Adaptable
	SAMN26807050	Adaptable
	SAMN26807051	Adaptable
	SAMN26807052	Adaptable
	SAMN26807053	Adaptable
	SAMN26807054	Adaptable
	SAMN26807055	Adaptable
	SAMN26807056	Adaptable
	SAMN26807057	Adaptable
	SAMN26807058	Adaptable
	SAMN26807059	Adaptable
	SAMN26807060	Adaptable
	SAMN26807061	Adaptable	The F5 generation of wild gastropods was fed with other food.
	SAMN26807062	Adaptable
	SAMN26807063	Adaptable
	SAMN26807064	Adaptable
	SAMN26807065	Adaptable
	SAMN26807066	Adaptable
	SAMN26807067	Adaptable
	SAMN26807068	Adaptable
	SAMN26807069	Adaptable
	SAMN26807070	Adaptable
	SAMN26807071	Adaptable
	SAMN26807072	Adaptable
	SAMN26807073	Adaptable
	SAMN26807074	Adaptable
	SAMN26807075	Adaptable
	SAMN26807076	Adaptable
	SAMN26807077	Adaptable
	SAMN26807078	Adaptable
	SAMN26807079	Adaptable
	SAMN26807080	Adaptable
	SAMN26807081	Adaptable
	SAMN26807082	Adaptable
	SAMN26807083	Adaptable
	SAMN26807084	Adaptable
	SAMN26807085	Adaptable
	SAMN26807086	Adaptable
	SAMN26807087	Adaptable
	SAMN26807088	Adaptable
	SAMN26807089	Adaptable
	SAMN26807090	Adaptable
	SAMN26807091	Adaptable
	SAMN26807092	Adaptable
	SAMN26807093	Adaptable
	SAMN26807094	Adaptable
	SAMN26807095	Adaptable
	SAMN26807096	Adaptable
	SAMN26807097	Adaptable
	SAMN26807098	Adaptable
	SAMN26807099	Adaptable
	SAMN26807100	Adaptable
	SAMN26807101	Adaptable
	SAMN26807102	Adaptable
	SAMN26807103	Adaptable
	SAMN26807104	Adaptable
	SAMN26807105	Adaptable
	SAMN26807106	Adaptable
	SAMN26807107	Adaptable
	SAMN26807108	Adaptable
	SAMN26807109	Adaptable
	SAMN26807110	Adaptable
	SAMN26807111	Adaptable
	SAMN26807112	Adaptable
	SAMN26807113	Adaptable
	SAMN26807114	Adaptable
	SAMN26807115	Adaptable
	SAMN26807116	Adaptable
	SAMN26807117	Adaptable
	SAMN26807118	Adaptable
	SAMN26807119	Adaptable
	SAMN26807120	Adaptable
Table S7. Summary of nodes and edges (positive and negative) for each group or taxon
Population	Nodes	Edges				Aeromonas			Cloacibacterium
		Total	Postive	Negative	Postive/Negative	Total	Postive	Negative	Total	Postive	Negative
Wild	96	839	682	157	4.3	17	17	0	3	2	1
F1	94	355	264	91	2.9	2	2	0	9	0	9
F2	92	278	210	68	3.1	6	2	4	5	1	4
F3	76	364	328	36	9.1	2	0	2	14	4	10
F4	74	353	247	106	2.3	11	5	6	13	7	6
BSlab	74	435	314	121	2.6	19	4	15	20	14	6
PlClab	72	164	87	77	1.1	3	1	2	2	0	2
Inadapt	95	834	784	50	15.7	1	0	1	23	23	0
Table S8. Details of gastropod samples collected through important life stages in this study.
Item	Referenced ID (NCBI) (n =58)	Age (days)	Developmental stages	Notes
Longitudinal investigation	SAMN26806991	70	Adult	Maternal
	SAMN26806992	70	Adult	Maternal
	SAMN26806993	70	Adult	Maternal
	SAMN26806994	70	Adult	Maternal
	SAMN26806995	70	Adult	Maternal
	SAMN26806996	70	Adult	Maternal
	SAMN26806997	0	Egg	Offspring
	SAMN26806998	0	Egg	Offspring
	SAMN26806999	0	Egg	Offspring
	SAMN26807000	0	Egg	Offspring
	SAMN26807001	0	Egg	Offspring
	SAMN26807002	0	Egg	Offspring
	SAMN26807003	15	Youth	Offspring
	SAMN26807004	15	Youth	Offspring
	SAMN26807005	15	Youth	Offspring
	SAMN26807006	15	Youth	Offspring
	SAMN26807007	15	Youth	Offspring
	SAMN26807008	15	Youth	Offspring
	SAMN26807009	30	Youth	Offspring
	SAMN26807010	30	Youth	Offspring
	SAMN26807011	30	Youth	Offspring
	SAMN26807012	30	Youth	Offspring
	SAMN26807013	30	Youth	Offspring
	SAMN26807014	30	Youth	Offspring
	SAMN26807015	60	Adult	Offspring
	SAMN26807016	60	Adult	Offspring
	SAMN26807017	60	Adult	Offspring
	SAMN26807018	60	Adult	Offspring
	SAMN26807019	60	Adult	Offspring
	SAMN26807020	60	Adult	Offspring
	SAMN26807021	120	Adult	Offspring
	SAMN26807022	120	Adult	Offspring
	SAMN26807023	120	Adult	Offspring
	SAMN26807024	120	Adult	Offspring
	SAMN26807025	120	Adult	Offspring
	SAMN26807026	120	Adult	Offspring
	SAMN26807027	180	Adult	Offspring
	SAMN26807028	180	Adult	Offspring
	SAMN26807029	180	Adult	Offspring
	SAMN26807030	180	Adult	Offspring
	SAMN26807031	180	Adult	Offspring
	SAMN26807032	180	Adult	Offspring
	SAMN26807033	240	Adult	Offspring
	SAMN26807034	240	Adult	Offspring
	SAMN26807035	240	Adult	Offspring
	SAMN26807036	240	Adult	Offspring
	SAMN26807037	240	Adult	Offspring
	SAMN26807038	240	Adult	Offspring
	SAMN26807039	360	Aged	Offspring
	SAMN26807040	360	Aged	Offspring
	SAMN26807041	360	Aged	Offspring
	SAMN26807042	360	Aged	Offspring
	SAMN26807043	360	Aged	Offspring
	SAMN26807044	360	Aged	Offspring
	SAMN26807045	450	Aged	Offspring
	SAMN26807046	450	Aged	Offspring
	SAMN26807047	450	Aged	Offspring
	SAMN26807048	450	Aged	Offspring
Table S9. Gut microbial community dissimilarities of gastropod B. straminea through important life stages demonstrated by ANOSIM. R-value is greater than 0, showing significant differences between groups. The credibility of statistical analysis is represented by the P-value.
Group 1	Group 2	R-value	P-value
Egg	MAT	0.9074	0.002
Egg	Youth	0.9014	0.001
Egg	Adult	0.6593	0.001
Egg	Aged	0.7128	0.001
Youth	MAT	0.4652	0.001
Youth	Adult	0.4567	0.001
Youth	Aged	0.7288	0.001
Adult	MAT	-0.1212	0.795
Adult	Aged	0.6565	0.001
Aged	MAT	0.3556	0.014
